# Supplementary material for: High-sensitivity HLA typing by Saturated Tiling Capture Sequencing (STC-Seq)
Source: BMC Genomics. 2018 Jan 15;19:50. doi: 10.1186/s12864-018-4431-5 (PMC5769328; doi:10.1186/s12864-018-4431-5)
Supplement: Supplementary file 5 — The sequences used to ID HLA null alleles. (XLSX 11 kb) [file 12864_2018_4431_MOESM5_ESM.xlsx]

## Sheet: Sheet1
Allele	Sequence used to count number(underlined sequence is in exon)	Difference between normal and null alleles(underline sequence is in exon; bigger size nucleotides are the difference)
A*01:01:01 Normal	CCTGGGGACCCTGCGCGGCTACTACAACCAGAGCGAGGACGGTGAGTGACCCCGGCCCGGGGCGCAGGTCACGACCCCTC	TGACCGAGCGAACCTGGGGACCCTGCGCGGCTACTACAACCAGAGCGAGGACGGTGAGTGACCCCGGCCCGGGGCGCAGGTCACGACCCCTCATCCCCCACGGACGGGCCAGGTCGCCCA
A*01:01:01:02N	AACCTGGGGACCCTGCGCGGCTACTACAACCAGAGCGAGGACGGTGACCCCGGCCCGGGGCGCAGGTCACGACCCCTCAT	TGACCGAGCGAACCTGGGGACCCTGCGCGGCTACTACAACCAGAGCGAGGACGG----TGACCCCGGCCCGGGGCGCAGGTCACGACCCCTCATCCCCCACGGACGGGCCAGGTCGCCCA
A*03:01:01 Normal	TGCAGCATGAGGGTCTGCCCAAGCCCCTCACCCTGAGATGGGGTAAGGAGGGAGATGGGGGTGTCATGTCTCTTAGGGAA	AGCAGAGATACACCTGCCATGTGCAGCATGAGGGTCTGCCCAAGCCCCTCACCCTGAGATGGGGTAAGGAGGGAGATGGGGGTGTCATGTCTCTTAGGGAAAGCAGGAGCCTCTCTGGAG
A*03:01:01:02N	TGCAGCATGAGGGTCTGCCCAAGCCCCTCACCCTGAGATGGGATAAGGAGGGAGATGGGGGTGTCATGTCTCTTAGGGAA	AGCAGAGATACACCTGCCATGTGCAGCATGAGGGTCTGCCCAAGCCCCTCACCCTGAGATGGGATAAGGAGGGAGATGGGGGTGTCATGTCTCTTAGGGAAAGCAGGAGCCTCTCTGGAG
A*26:01:01 Normal	GTGCAGCATGAGGGTCTGCCCAAGCCCCTCACCCTGAGATGGGGTAAGGAGGGAGACGGGGGTGTCATGTCTTTTAGGGA	AGGAGCAGAGATACACCTGCCATGTGCAGCATGAGGGTCTGCCCAAGCCCCTCACCCTGAGATGGGGTAAGGAGGGAGACGGGGGTGTCATGTCTTTTAGGGAAAGCAGGAGCCTCTCTG
A*26:01:01:03N	GTGCAGCATGAGGGTCTGCCCAAGCCCCTCACCCTGAGATGGGATAAGGAGGGAGACGGGGGTGTCATGTCTTTTAGGGA	AGGAGCAGAGATACACCTGCCATGTGCAGCATGAGGGTCTGCCCAAGCCCCTCACCCTGAGATGGGATAAGGAGGGAGACGGGGGTGTCATGTCTTTTAGGGAAAGCAGGAGCCTCTCTG
A*29:01:01 Normal	CGGGAGGAGGGTCGGGTGGGTCTCAGCCACTCCTCGCCCCCAGGCTCCCACTCCATGAGGTATTTCACCACATCCGTGTC	GGCCCGCCCGGCGGGGACGCAGGACCCGGGTAGCCGCGCCGGGAGGAGGGTCGGGTGGGTCTCAGCCACTCCTCGCCCCCAGGCTCCCACTCCATGAGGTATTTCACCACATCCGTGTCC
A*29:01:01:02N	CGGGAGGAGGGTCGGGTGGGTCTCACCCACTCCTCGCCCCCAGGCTCCCACTCCATGAGGTATTTCACCACATCCGTGTC	GGCCCGCCCGGCGGGGACGCAGGACCCGGGTAGCCGCGCCGGGAGGAGGGTCGGGTGGGTCTCACCCACTCCTCGCCCCCAGGCTCCCACTCCATGAGGTATTTCACCACATCCGTGTCC
A*31:01:01 Normal	GCGCCGGGAGGAGGGTCGGGCGGATCTCAGCCACTCCTCGCCCCCAGGCTCCCACTCCATGAGGTATTTCACCACATCCG	GGCCCGCCCGGCGGGGGCGCAGGACCCGGGTAGCCGCGCCGGGAGGAGGGTCGGGCGGATCTCAGCCACTCCTCGCCCCCAGGCTCCCACTCCATGAGGTATTTCACCACATCCGTGTCC
A*31:01:01:03N	TAGCCGCGCCGGGAGGAGGGTCGGGCCACTCCTCGCCCCCAGGCTCCCACTCCATGAGGTATTTCACCACATCCGTGTCC	GGCCCGCCCGGCGGGGGCGCAGGACCCGGGTAGCCGCGCCGGGAGGAGGGTCGGGC----------CACTCCTCGCCCCCAGGCTCCCACTCCATGAGGTATTTCACCACATCCGTGTCC
B*15:01:01 Normal	CGCGCCGGGAGGAGGGTCGGGCGGGTCTCAGCCCCTCCTCGCCCCCAGGCTCCCACTCCATGAGGTATTTCTACACCGCC	GGGGACCGCAGGCGGGGGCGCAGGACCCGGGGAGCCGCGCCGGGAGGAGGGTCGGGCGGGTCTCAGCCCCTCCTCGCCCCCAGGCTCCCACTCCATGAGGTATTTCTACACCGCCATGTC
B*15:01:01:02N	GGAGCCGCGCCGGGAGGAGGGTCGGGCCCCTCCTCGCCCCCAGGCTCCCACTCCATGAGGTATTTCTACACCGCCATGTC	GGGGACCGCAGGCGGGGGCGCAGGACCCGGGGAGCCGCGCCGGGAGGAGGGTCGGG----------CCCCTCCTCGCCCCCAGGCTCCCACTCCATGAGGTATTTCTACACCGCCATGTC
C*15:02:01 Normal	GGGGCGGGGCTCGGGGGACGGGGCTGACCACGGGGGCGGGGCCAGGGTCTCACATCATCCAGAGGATGTATGGCTGCGAC	GCCAAAATCCCCGCGGGTTGGTCGGGGCTGGGGCGGGGCTCGGGGGACGGGGCTGACCACGGGGGCGGGGCCAGGGTCTCACATCATCCAGAGGATGTATGGCTGCGACCTGGGGCCCGA
C*15:02:01:08N	GGGGCGGGGCTCGGGGGACGGGGCTGACCACGGGGGCGGGGCCTGGGTCTCACATCATCCAGAGGATGTATGGCTGCGAC	GCCAAAATCCCCGCGGGTTGGTCGGGGCTGGGGCGGGGCTCGGGGGACGGGGCTGACCACGGGGGCGGGGCCTGGGTCTCACATCATCCAGAGGATGTATGGCTGCGACCTGGGGCCCGA
DRB1*04:01:01 Normal	AACTACGAGCTGGGCGGGCCCATGACCCTGCAGCGCCGAGGTGAGTGAGGGCTTTGGGCCGGCGGTCCCAGGGCAGCCCC	CGGACAGGATGTGCAGACACAACTACGAGCTGGGCGGGCCCATGACCCTGCAGCGCCGAGGTGAGTGAGGGCTTTGGGCCGGCGGTCCCAGGGCAGCCCCGCGGGCCCGTGCCCAGGGCG
DRB1*04:01:01:02N	AACTACGAGCTGGGCGGGCCCATGACCCTGCAGCGCCGAGTTGAGTGAGGGCTTTGGGCCGGCGGTCCCAGGGCAGCCCC	CGGACAGGATGTGCAGACACAACTACGAGCTGGGCGGGCCCATGACCCTGCAGCGCCGAGTTGAGTGAGGGCTTTGGGCCGGCGGTCCCAGGGCAGCCCCGCGGGCCCGTGCCCAGGGCG
DRB4*01:03:01 Normal	AGGAGGCCGCCCGTGTGACCGGATCGTTCGTGTCCCCACAGCACGTTTCTTGGAGCAGGCTAAGTGTGAGTGTCATTTCC	TGTCAGTGTCTTCTCAGGAGGCCGCCCGTGTGACCGGATCGTTCGTGTCCCCACAGCACGTTTCTTGGAGCAGGCTAAGTGTGAGTGTCATTTCCTCAATGGGACGGAGCGAGTGTGGAA
DRB4*01:03:01:02N	AGGAGGCCGCCCGTGTGACCGGATCGTTCGTGTCCCCACAACACGTTTCTTGGAGCAGGCTAAGTGTGAGTGTCATTTCC	TGTCAGTGTCTTCTCAGGAGGCCGCCCGTGTGACCGGATCGTTCGTGTCCCCACAACACGTTTCTTGGAGCAGGCTAAGTGTGAGTGTCATTTCCTCAATGGGACGGAGCGAGTGTGGAA
